# Supplementary material for: Disruption of ATRX-RNA interactions uncovers roles in ATRX localization and PRC2 function
Source: Nat Commun. 2020 May 6;11:2219. doi: 10.1038/s41467-020-15902-9 (PMC7203109; doi:10.1038/s41467-020-15902-9)
Supplement: Supplementary file 3 — Source Data [file 41467_2020_15902_MOESM3_ESM.xlsx]

## Sheet: Fig1B
			RNASE A fractionation
	ATRX
	LSD1
	HNRNPC

## Sheet: Fig1C
			RNASE H fractionation
	ATRX
	LSD1
	HNRNPC

## Sheet: Fig1D
	Immunofluorescence of Cbx5 and ATRX with and without Rnase A or Rnase H treatment
		Cbx5					ATRX					ATRX
	White boxes show the representative image used in the paper.

## Sheet: Fig 1E
		Immunofluorescence of ATRX and Npm1 with and without Rnase A treatment
		White boxes show the representative image used in the paper.

## Sheet: Fig 1F
Western blot for ATRX and EZH2 before and after actinomycin D treatment
		ATRX
		EZH2
Minor satellite expression relative to GAPDH in MEF with and without actinomycin D treatment
	minus ActD	plus ActD
Expt 1	0.0826306	0.0189568
Expt 2	0.0514687	0.00529545
Expt 3	0.168989	0.00625837
Expt 4	0.146081	0.0211945
mean	0.224585	0.0258526
Standard error	0.0272879	0.00415754
p.val ttest	0.0348625

## Sheet: Fig 1G
Immunofluorescence of Cbx5 and ATRX with and without actinomycin D treatment
			cbx5 merged images												ATRX merged images
White boxes show the representative image used in the paper.

## Sheet: Fig1H
UV-RIP for binding of ATRX to minor satellite repeat RNA in MEFs
Expt 1	0.126293	0.435835
Expt 2	0.258647	0.422351
Expt 3	0.319853	0.641036
mean	0.234931	0.499741
Standard error	0.0571202	0.0707546
p.val ttest	0.0347099

## Sheet: Fig2B
		Coomassie of purified proteins

## Sheet: Fig2C
	RNA immunoprecipitation to test binding of MBP and Repeat A RNA or DNA to GST or GST-RBR proteins
	MBP DNA	r1	r2	r3	mean	Standard error	p.val ttest
	MBP DNA bound to GST	6.20768e-05	9.11187e-05	6.54987e-05	7.28981e-05	1.58721e-05	0.373416
	MBP DNA bound to GST-RBR	0.0003649	0.0001417	4.59676e-05	0.000184189	0.000163657
	Repeat A DNA	r1	r2	r3	mean	Standard error	p.val ttest
	Repeat A DNA bound to GST	0.000151137	0.00128012	0.0011531	0.000861453	0.000618422	0.0642681
	Repeat A DNA bound to GST-RBR	0.00154052	0.00181798	0.00265804	0.00200551	0.000581883
	MBP RNA	r1	r2	r3	mean	Standard error	p.val ttest
	MBP RNA bound to GST	0.300276	0.310773	0.219324	0.276791	0.0500437	0.0591555
	MBP RNA bound to GST-RBR	1.17412	1.18718	0.561579	0.974295	0.357482
	Repeat A RNA	r1	r2	r3	mean	Standard error	p.val ttest
	Repeat A RNA bound to GST	0.0910705	0.12989	0.108121	0.109694	0.0194577	0.0155385
	Repeat A RNA bound to GST-RBR	2.84945	2.58515	3.80813	3.08091	0.643505

## Sheet: Fig2D
	RNA immunoprecipitation to test binding of MBP and Repeat A RNA to increasing amounts of GST or GST-RBR proteins
	MBP RNA	r1	r2	r3	mean	Standard error
	MBP RNA bind to GST 0.5 µg	0.0592091	0.0523065	0.0549163	0.0554773	0.00348534
	MBP RNA bind to GST 1 µg	0.0300057	0.0344761	0.0366443	0.0337087	0.00338517
	MBP RNA bind to GST 2 µg	0.0931873	0.0655203	0.0468506	0.0685194	0.0233135
	MBP RNA bind to GST 3 µg	0.0929483	0.0373935	0.0672932	0.0658783	0.0278044
	Repeat A RNA	r1	r2	r3	mean	Standard error	p.val ttest
	Repeat A RNA bind to GST 0.5 µg	0.00850364	0.225593	0.251508	0.161868	0.133448	0.309633
	Repeat A RNA bind to GST 1 µg	0.50073	0.0910009	0.173188	0.254973	0.216763	0.223229
	Repeat A RNA bind to GST 2 µg	0.0800921	0.10269	0.234881	0.139221	0.083611	0.362579
	Repeat A RNA bind to GST 3 µg	0.000903745	0.164446	0.454426	0.206592	0.22968	0.416534
	Percentage of MBP or Repeat A RNA bind to different concentration of GST-RBR compared to Input
	MBP	r1	r2	r3	mean	Standard error
	MBP RNA bind to GST-RBR 0.5 µg	0.149072	0.126878	0.148617	0.141523	0.0126843
	MBP RNA bind to GST-RBR 1 µg	0.22089	0.173534	0.173633	0.189352	0.0273123
	MBP RNA bind to GST-RBR 2 µg	0.140319	0.128508	0.278877	0.182568	0.0836148
	MBP RNA bind to GST-RBR 3 µg	0.261428	0.210546	0.188074	0.220016	0.0375825
	Repeat A RNA	r1	r2	r3	mean	Standard error	p.val ttest
	Repeat A RNA bind to GST-RBR 0.5 µg	0.41783	0.256379	0.351332	0.341847	0.0811422	0.0380218
	Repeat A RNA bind to GST-RBR 1 µg	2.38745	1.69402	1.88244	1.98797	0.358557	0.0111851
	Repeat A RNA bind to GST-RBR 2 µg	3.6166	1.76335	3.37043	2.91679	1.00647	0.0395863
	Repeat A RNA bind to GST-RBR 3 µg	10.0308	11.2182	6.63057	9.29317	2.38108	0.0218319

[truncated: 20 more sheets: Fig2E, Fig2F, Fig2G, Fig2H, Fig3A, Fig3B, Fig3C, Fig3D, Fig3E, Fig3F, Fig3G, Fig3H, Fig3I, Fig5D, FigS1A, FigS1B, FigS1C, FigS2D, FigS3C, FigS6D]
